# Supplementary material for: In Vitro Assessment of the Physiologically Relevant Oral Bioaccessibility of Metallic Elements in Edible Herbs Using the Unified Bioaccessibility Protocol
Source: Molecules. 2023 Jul 14;28(14):5396. doi: 10.3390/molecules28145396 (PMC10386267; doi:10.3390/molecules28145396)
Supplement: Supplementary file 1 [file molecules-28-05396-s001.zip]

Archive with 1 entries (1 files):
- molecules-2422911-supplementary.pdf
